# Supplementary material for: Identification of Potential Auxin-Responsive Small Signaling Peptides through a Peptidomics Approach in Arabidopsis thaliana
Source: Molecules. 2019 Aug 29;24(17):3146. doi: 10.3390/molecules24173146 (PMC6749465; doi:10.3390/molecules24173146)
Supplement: Supplementary file 1 [file molecules-24-03146-s001.zip]

Archive with 1 entries (1 files):
- molecules-549834-SI.xlsx
